# Supplementary material for: Structure and Dynamics of Human Chemokine CCL16—Implications for Biological Activity
Source: Biomolecules. 2022 Oct 28;12(11):1588. doi: 10.3390/biom12111588 (PMC9687583; doi:10.3390/biom12111588)
Supplement: Supplementary file 1 [file biomolecules-12-01588-s001.zip]

Archive with 1 entries (1 files):
- biomolecules-1982423-supplementary.pdf
